# Supplementary material for: Retrospective molecular investigation of Mayaro and Oropouche viruses at the human-animal interface in West-central Brazil, 2016–2018
Source: PLoS One. 2022 Nov 17;17(11):e0277612. doi: 10.1371/journal.pone.0277612 (PMC9671456; doi:10.1371/journal.pone.0277612)
Supplement: S1 Table — Additional information and geographic coordinates of sampling sites. (XLSX) [file pone.0277612.s001.xlsx]

## Sheet: Sheet1
STATE	CITY	SUBSITE	SAMPLE TYPE	LATITUDE	LONGITUDE
Mato Grosso do Sul	Campo Grande	Subsite MS 1	Domestic	-20.4081	-54.659
Mato Grosso do Sul	Campo Grande	Subsite MS 2	Mosquitoes	-20.4512	-54.5654
Mato Grosso do Sul	Campo Grande	Subsite MS 3	Domestic	-20.5073	-54.6206
Mato Grosso do Sul	Campo Grande	Subsite MS 4	Mosquitoes	-20.4524	-54.5635
Mato Grosso do Sul	Campo Grande	Subsite MS 4	Wild	-20.4524	-54.5635
Mato Grosso do Sul	Campo Grande	Subsite MS 5	Wild	-203877865	-546070719
Mato Grosso do Sul	Campo Grande	Subsite MS 6	Mosquitoes	-20.386	-54.6052
Mato Grosso do Sul	Campo Grande	Subsite MS 6	Wild	-20.386	-54.6052
Mato Grosso do Sul	Campo Grande	Subsite MS 6	Domestic	-20.386	-54.6052
Mato Grosso do Sul	Campo Grande	Subsite MS 7	Mosquitoes	-20.4512	-54.5629
Mato Grosso do Sul	Campo Grande	Subsite MS 7	Wild	-20.4512	-54.5629
Mato Grosso do Sul	Campo Grande	Subsite MS 8	Domestic	-20.5324	-54.5808
Mato Grosso do Sul	Campo Grande	Subsite MS 9	Domestic	-20.6613	-54.5785
Mato Grosso do Sul	Campo Grande	Subsite MS 10	Domestic	-20.5865	-54.6025
Mato Grosso do Sul	Campo Grande	Subsite MS 11	Mosquitoes	-20.5043	-54.6165
Mato Grosso	Cuiabá	Subsite MT 1	Mosquitoes	-15.6156	-56.0981
Mato Grosso	Cuiabá	Subsite MT 2	Mosquitoes	-15.3642	-55.9567
Mato Grosso	Cuiabá	Subsite MT 3	Domestic	-15.6081	-56.0321
Mato Grosso	Cuiabá	Subsite MT 4	Domestic	-15.5787	-56.0113
Mato Grosso	Cuiabá	Subsite MT 5	Mosquitoes	-15.6439	-56.0683
Mato Grosso	Cuiabá	Subsite MT 6	Mosquitoes	-15.6082	-56.0615
Mato Grosso	Cuiabá	Subsite MT 7	Wild	-15.6158	-56.0982
Mato Grosso	Cuiabá	Subsite MT 7	Domestic	-15.6158	-56.0982
Mato Grosso	Cuiabá	Subsite MT 8	Domestic	-15.6082	-56.0615
Mato Grosso	Cuiabá	Subsite MT 9	Domestic	-15.514	-56.0346
Mato Grosso	Cuiabá	Subsite MT 10	Domestic	-15.5104	-56.1768
Mato Grosso	Cuiabá	Subsite MT 11	Mosquitoes	-15.6319	-56.0628
Mato Grosso	Cuiabá	Subsite MT 11	Wild	-15.6319	-56.0628
Mato Grosso	Cuiabá	Subsite MT 12	Wild	-15.6225	-56.0871
Mato Grosso	Cuiabá	Subsite MT 12	Domestic	-15.6225	-56.0871
Mato Grosso	Cuiabá	Subsite MT 13	Mosquitoes	-15.6364	-56.065
Mato Grosso	Cuiabá	Subsite MT 13	Wild	-15.6364	-56.065
Mato Grosso	Cuiabá	Subsite MT 13	Domestic	-15.6364	-56.065
Mato Grosso	Cuiabá	Subsite MT 14	Mosquitoes	-15.5658	-56.0414
Mato Grosso	Cuiabá	Subsite MT 15	Domestic	-15.6592	-56.0692
Mato Grosso	Cuiabá	Subsite MT 16	Mosquitoes	-15.5656	-56.0802
Mato Grosso	Cuiabá	Subsite MT 17	Mosquitoes	-15.5807	-56.1072
Mato Grosso	Cuiabá	Subsite MT 17	Wild	-15.5807	-56.1072
Mato Grosso	Cuiabá	Subsite MT 18	Mosquitoes	-15.5654	-56.0652
Mato Grosso	Cuiabá	Subsite MT 18	Wild	-15.5654	-56.0652
Mato Grosso	Cuiabá	Subsite MT 19	Mosquitoes	-15.35	-56.0202
Mato Grosso	Cuiabá	Subsite MT 20	Mosquitoes	-15.5939	-56.0583
Mato Grosso	Cuiabá	Subsite MT 21	Mosquitoes	-15.6309	-56.0597
Mato Grosso	Cuiabá	Subsite MT 22	Domestic	-15.6261	-55.9251
Mato Grosso	Cuiabá	Subsite MT 23	Domestic	-15.6478	-56.1835
Mato Grosso	Cuiabá	Subsite MT 24	Mosquitoes	-15.6508	-56.0627
Mato Grosso	Cuiabá	Subsite MT 25	Mosquitoes	-15.6285	-55.9545
Mato Grosso	Cuiabá	Subsite MT 26	Domestic	-15.5553	-56.0983
Mato Grosso	Cuiabá	Subsite MT 27	Mosquitoes	-15.6583	-55.7515
Mato Grosso	Cuiabá	Subsite MT 28	Domestic	-15.6159	-56.098
Mato Grosso	Cuiabá	Subsite MT 29	Wild	-15.6093	-56.0639
Mato Grosso	Cuiabá	Subsite MT 30	Mosquitoes	-15.6059	-56062832
Mato Grosso	Cuiabá	Subsite MT 30	Wild	-15.6059	-56062832
Mato Grosso do Sul	Campo Grande	N/A	Human	-2.04316e+16	-546008233597063
